# Supplementary material for: Development of a Novel Biomarker Platform for Profiling Key Protein–Protein Interactions to Predict the Efficacy of BH3-Mimetic Drugs
Source: Cancers (Basel). 2025 May 31;17(11):1852. doi: 10.3390/cancers17111852 (PMC12153628; doi:10.3390/cancers17111852)
Supplement: Supplementary file 1 [file cancers-17-01852-s001.zip]

Archive with 1 entries (1 files):
- cancers-3611521-SI.pdf
